# Supplementary material for: Machine Learning-Based Phenomapping in Patients with Heart Failure and Secondary Prevention Implantable Cardioverter-Defibrillator Implantation: A Proof-of-Concept Study
Source: Rev Cardiovasc Med. 2023 Feb 2;24(2):37. doi: 10.31083/j.rcm2402037 (PMC11273156; doi:10.31083/j.rcm2402037)
Supplement: Supplementary file 1 [file 2153-8174-24-2-037-s1.zip]

Archive with 1 entries (1 files):
- 2153-8174-24-2-037-s1.docx
